# Supplementary material for: Analysis of Raffinose Synthase Gene Family in Bread Wheat and Identification of Drought Resistance and Salt Tolerance Function of TaRS15-3B
Source: Int J Mol Sci. 2023 Jul 6;24(13):11185. doi: 10.3390/ijms241311185 (PMC10342549; doi:10.3390/ijms241311185)
Supplement: Supplementary file 1 [file ijms-24-11185-s001.zip]

Archive with 1 entries (1 files):
- ijms-2460919-supplementary.pdf
